# Supplementary material for: A Review of Refractive Errors Post Anti-Vascular Endothelial Growth Factor Injection and Laser Photocoagulation Treatment for Retinopathy of Prematurity
Source: J Clin Med. 2025 Jan 26;14(3):810. doi: 10.3390/jcm14030810 (PMC11818255; doi:10.3390/jcm14030810)
Supplement: Supplementary file 1 [file jcm-14-00810-s001.zip]

Archive with 1 entries (1 files):
- jcm-3413061-supplementary.pdf
